# Supplementary material for: Cardiac Computed Tomography Radiomics-Based Approach for the Detection of Left Ventricular Remodeling in Patients with Arterial Hypertension
Source: Diagnostics (Basel). 2022 Jan 27;12(2):322. doi: 10.3390/diagnostics12020322 (PMC8871253; doi:10.3390/diagnostics12020322)
Supplement: Supplementary file 1 [file diagnostics-12-00322-s001.zip]

Archive with 1 entries (1 files):
- diagnostics-1539374-supplementary.pdf
